# Supplementary material for: Dy4, Dy5, and Ho2 Complexes of an N3O2 Aminophenol Donor: A Dy5-µ3-Peroxide Single Molecule Magnet
Source: Int J Mol Sci. 2023 May 21;24(10):9061. doi: 10.3390/ijms24109061 (PMC10219328; doi:10.3390/ijms24109061)
Supplement: Supplementary file 1 [file ijms-24-09061-s001.zip]

Archive with 1 entries (1 files):
- ijms-2348788-supplementary.pdf
